# Supplementary material for: Sodium Alginate–Aldehyde Cellulose Nanocrystal Composite Hydrogel for Doxycycline and Other Tetracycline Removal
Source: Nanomaterials (Basel). 2023 Mar 24;13(7):1161. doi: 10.3390/nano13071161 (PMC10096764; doi:10.3390/nano13071161)
Supplement: Supplementary file 1 [file nanomaterials-13-01161-s001.zip]

Archive with 1 entries (1 files):
- nanomaterials-2261157-supplementary.pdf
